# Supplementary material for: Psychotherapies and psychological support for individuals facing psychological distress during the COVID-19 pandemic: A scoping review
Source: PLoS One. 2025 Apr 1;20(4):e0318192. doi: 10.1371/journal.pone.0318192 (PMC11960949; doi:10.1371/journal.pone.0318192)
Supplement: S1 Table — (XLSX) [file pone.0318192.s001.xlsx]

## Sheet: S1 Table
S1 Table. List of target papers.
no. (1 - 18)	authors	year	title	DOI
1	Akhtar A, Bawaneh A, Awwad M, Al-Hayek H, Sijbrandij M, Cuijpers P, et al.	2021	A longitudinal study of mental health before and during the COVID-19 pandemic in Syrian refugees	doi: 10.1080/20008198.2021.1991651
2	Al-Alawi M, McCall RK, Sultan A, Al Balushi N, Al-Mahrouqi T, Al Ghailani A, et al.	2021	Efficacy of a six-week-long therapist-guided online therapy versus self-help internet-based therapy for COVID-19–induced anxiety and depression: Open-label, pragmatic, randomized controlled trial	doi:10.2196/26683
3	Bonazza F, Borghi L, di San Marco EC, Piscopo K, Bai F, d’Arminio Monforte A, et al.	2020	Psychological outcomes after hospitalization for COVID-19: Data from a multidisciplinary follow-up screening program for recovered patients	doi: 10.4081/ripppo.2020.491
4	Briceño Rodríguez MB, Gutiérrez-García RA.	2022	Mental health intervention program during the COVID-19 for mexican adults	doi: 10.47307/GMC.2022.130.s3.8
5	Cheriyalinkal Parambil B, Goswami S, Roy Moulik N, Sonkusare L, Dhamne C, Narula G, et al.	2022	Psychological distress in primary caregivers of children with cancer during COVID-19 pandemic-A single tertiary care center experience	doi: 10.1002/pon.5793
6	Fernandez I, Pagani M, Gallina E.	2022	Post-traumatic stress disorder among healthcare workers during the COVID-19 pandemic in Italy: Effectiveness of an eye movement desensitization and reprocessing intervention protocol	doi: 10.3389/fpsyg.2022.964334
7	Hatta MH, Sidi H, Siew Koon C, Che Roos NA, Sharip S, Abdul Samad FD et al.	2022	Virtual Reality (VR) Technology for Treatment of Mental Health Problems during COVID-19: A Systematic Review	doi: 10.3390/ijerph19095389
8	He J, Yang L, Pang J, Dai L, Zhu J, Deng Y, et al.	2021	Efficacy of simplified-cognitive behavioral therapy for insomnia(S-CBTI) among female COVID-19 patients with insomnia symptom in Wuhan mobile cabin hospital	doi: 10.1007/s11325-021-02350-y
9	Keng SL, Chin JW, Mammadova M, Teo I.	2022	Effects of Mobile App-Based Mindfulness Practice on Healthcare Workers: a Randomized Active Controlled Trial	doi: 10.1007/s12671-022-01975-8
10	Lukman PR, Saputra A, Elvira SD, Heriani AAF, Almasyhur AF, Putri LA, et al.	2021	Efficacy of video-based psychotherapy in reducing psychological distress COVID-19 patients treated in isolation ward	doi: 10.13181/mji.oa.215473
11	Mahoney A, Li I, Haskelberg H, Millard M, Newby JM.	2021	The uptake and effectiveness of online cognitive behaviour therapy for symptoms of anxiety and depression during COVID-19	doi: 10.1016/j.jad.2021.05.116
12	Maresca G, Formica C, De Cola MC, Lo Buono V, Latella D, Cimino V, et al.	2022	Care models for mental health in a population of patients affected by COVID-19	doi: 10.1177/03000605221097478
13	Pan X, Zhang YC, Ren D, Lu L, Wang YH, Li GX, et al.	2022	Virtual Reality in Treatment for Psychological Problems in First-Line Health Care Professionals Fighting COVID-19 Pandemic: A Case Series	doi: 10.1097/NMD.0000000000001531
14	Rotondo E, Galimberti D, Mercurio M, Giardinieri G, Forti S, Vimercati R, et al.	2022	Caregiver Tele-Assistance for Reduction of Emotional Distress during the COVID-19 Pandemic. Psychological Support to Caregivers of People with Dementia: The Italian Experience	doi: 10.3233/JAD-215185
15	Sanderson WC, Arunagiri V, Funk AP, Ginsburg KL, Krychiw JK, Limowski AR, et al.	2020	The Nature and Treatment of Pandemic-Related Psychological Distress	doi: 10.1007/s10879-020-09463-7
16	Shepherd K, Golijani-Moghaddam N, Dawson DL.	2022	ACTing towards better living during COVID-19: The effects of Acceptance and Commitment therapy for individuals affected by COVID-19	doi: 10.1016/j.jcbs.2021.12.003
17	Vahabi M, Pui-Hing Wong JP, Moosapoor M, Akbarian A, Fung K.	2022	Effects of Acceptance and Commitment Therapy (ACT) on Mental Health and Resiliency of Migrant Live-in Caregivers in Canada: Pilot Randomized Wait List Controlled Trial	doi: 10.2196/32136
18	Zayde A, Kilbride A, Kucer A, Willis HA, Nikitiades A, Alpert J, et al.	2022	Connection During COVID-19: Pilot Study of a Telehealth Group Parenting Intervention	doi: 10.1176/appi.psychotherapy.20210005
